# Supplementary material for: Investigating the Role of Root Exudates in Recruiting Streptomyces Bacteria to the Arabidopsis thaliana Microbiome
Source: Front Mol Biosci. 2021 Jun 16;8:686110. doi: 10.3389/fmolb.2021.686110 (PMC8241931; doi:10.3389/fmolb.2021.686110)
Supplement: Supplementary file 2 [file Table1.XLSX]

## Sheet: Sheet1
Table S3 sheet legend:
A: Details of the 5 experimentally verified SA degradation pathways contained within the metacyc database (www.metacyc.org) and the corresponding amino acid sequences of genes (from the organisms within the database) known to be associated with these pathways (downloaded from UniProt)
B: The results of BLASTP comparisons between the amino acid sequences of SA degradation genes, and the amino acid sequences of predicted ORFS in each of the genomes of our sequenced streptomycete isolates. Percentage identities are reported, with percentage coverage in brackets.

## Sheet: SA_degradation_pathways
Pathway	Gene ID (Metacyc)	Uniprot ID	Gene name	Reaction EC	Enzymatic activity	Evidence	Organism	Protein Sequence
salicylate_degradation_I	G-11011	Q0VH44	salA	1.14.13.1	salicylate 1-hydroxylase	experimental	Pseudomonas reinekei	MNNNSSKQSLRIGIVGGGISGVALALDLCRNSDVEVQLFEAAPAFGEVGAGVAFGANSVRALNGLGIGDAYRKVEDRTPAPWEDVWFEWRHGTGESKYLATTVMPGMGQSTVHRADFLDVLTTHLPAGIAQFNKRAVGVEQNGNEARVTFADGTDYRCDLLIAADGIKSALRAHVLEGINAEPAEPRFTGTCAYRGMIDSDTLRAAYRAKGINTHLVDVPQMYLVKDGHILTFPVKQGRIINVVAFLSDRSSATPQWPADAPWVRKTTQAQMLEDFAEWGEAARTLLECIPEPTYWALHDLAELPGYVHNRVVLIGDAAHAMLPHQGAGAGQGLEDAYFLARLLGDSRLTADNLPAVLTTYDELRRPRACKVQRTSWQAGELYEMRDPEIGADEQALAA…
salicylate_degradation_I	G-10948	Q9ZI64	nahW	1.14.13.1	salicylate hydroxylase	experimental	Pseudomonas stutzeri AN10	MRHHGIDVDIYEQAEELREVGAAVALSANATRFYYNHWGLGEEFDEAAFEISALIYRDGKTGREIGRHAGGLAYRDLFGGPYLGIHRAELQRILSTKVGMERIHLNKRLVNIDDTGEQVVLHFKDGSKAEADIVIGADGMRSTVRNLMLGYEDYIYAGYTAFRGIVPIDKIPSMPDPTAIQFWMGESGHCLHYPIGGDRKGDINFFLVERTPTTWPLKQSTAPTDDGEQLRLFKDWHPALVEMIASNTLKTVNQRWGMVYRMTLGRWSKGRVTLLGDAAHSLVPHHGQGANQSIEDAVVLADCIAAAGSASIAETFERYERLRRGRARKVVYASVTTGDMLHLPPGEERDRRDARLASHDAMVHHLDWIHGFDASDLNEPDERQGGTWL
salicylate_degradation_I	G-9821	P23262	nahG	1.14.13.1	salicylate hydroxylase	experimental	Pseudomonas putida PpG7	MKNNKLGLRIGIVGGGISGVALALELCRYSHIQVQLFEAAPAFGEVGAGVSFGPNAVRAIVGLGLGEAYLQVADRTSEPWEDVWFEWRRGSDASYLGATIAPGVGQSSVHRADFIDALVTHLPEGIAQFGKRATQVEQQGGEVQVLFTDGTEYRCDLLIGADGIKSALRSHVLEGQGLAPQVPRFSGTCAYRGMVDSLHLREAYRAHGIDEHLVDVPQMYLGLDGHILTFPVRNGGIINVVAFISDRSEPKPTWPADAPWVREASQREMLDAFAGWGDAARALLECIPAPTLWALHDLAELPGYVHGRVVLIGDAAHAMLPHQGAGAGQGLEDAYFLARLLGDTQADAGNLAELLEAYDDLRRPRACRVQQTSWETGELYELRDPVVGANEQLLGENLA…
salicylate_degradation_II	G-11269	O52379	nagG	1.14.13.172	salicylate-5-hydroxylase	experimental	Ralstonia sp. U2	MSEPQRLKPVFPQDPKWPGEGSSRVPFWAYTREDLYKRELERLFYANHWCYVGLEAEIPNPGDFKRTVIGERSVIMVRDPDGGINVVENVCAHRGMRFCRERHGNAKDFFCPYHQWNYSLKGDLQGVPFRRGVKQDGKVNGGMPKDFKLEEHGLTKLKVAARGGAVFASFDHDVEPFEEFLGPTILHYFDRVFNGRKLKILGYRRQRIPGNWKLMQENIKDPYHPGLLHTWFSTFGLWRADNKSELKMDAKFRHAAMISTRGQGGKNEEVVSGVDSFKEQMKVNDPRLLDIVPEPWWGGPTAVMTTIFPSVIIQQQVNSVSTRHIQPNGHGSFDFVWTHFGFEDDNEEWTQRRLIQANLFGPAGFVSADDGEVIEWSQEGFEQKPTHRTVIEMGGHEIG…
salicylate_degradation_II	G-11270	O52380	nagH	1.14.13.172	salicylate-5-hydroxylase	experimental	Ralstonia sp. U2	MVDFKTYFELLNLYSDYAMVCDSANWEKWPDFFIETGTYRLQPRENFEQGLPLCLLALESKAMIRDRVYGVKETMYHDPYYQRHIVGTPRVLSVERDADGERITAEASYAVIRTKYDGDSTIFNAGYYRDVIVRTPEGLKLKSRLCVYDSEMIPNSVIYPI
salicylate_degradation_III	G-12676	P0CT50	sdc	4.1.1.90	salicylate decarboxylase	experimental	Trichosporon moniliiforme	MRGKVSLEEAFELPKFAAQTKEKAELYIAPNNRDRYFEEILNPCGNRLELSNKHGIGYTIYSIYSPGPQGWTERAECEEYARECNDYISGEIANHKDRMGAFAALSMHDPKQASEELTRCVKELGFLGALVNDVQHAGPEGETHIFYDQPEWDIFWQTCVDLDVPFYLHPEPPFGSYLRNQYEGRKYLIGPPVSFANGVSLHVLGMIVNGVFDRFPKLKVILGHLGEHIPGDFWRIEHWFEHCSRPLAKSRGDVFAEKPLLHYFRNNIWLTTSGNFSTETLKFCVEHVGAERILFSVDSPYEHIDVGCGWYDDNAKAIMEAVGGEKAYKDIGRDNAKKLFKLGKFYDSEA
salicylate_degradation_III	na	C0H3U9	bsdD	4.1.1.91	salicylate decarboxylase	experimental	Bacillus subtilis	MHTCPRCDSKKGEVMSKSPVEGAWEVYQCQTCFFTWRSCEPESITNPEKYNPAFKIDPKETETAIEVPAVPERKA
salicylate_degradation_III	na	P94405	bsdC	4.1.1.91	salicylate decarboxylase	experimental	Bacillus subtilis	MAYQDFREFLAALEKEGQLLTVNEEVKPEPDLGAAARAASNLGDKTPALLFNNIYGHHHAQVALNVIGSWPNHAMMLGMPKDTPVKEQFFEFAKRYDAFPMPVKREETAPFHENEITEDINLFDILPLFRINQGDGGYYLDKACVISRDLEDPDNFGKQNVGIYRMQVKGKDRLGIQPVPQHDIAIHLRQAEERGVNLPVTIALGCEPVITTAASTPLLYDQSEYEMAGAIQGEPYRIVKSKLSDLDIPWGAEVVLEGEILAGEREYEGPFGEFTGHYSGGRSMPVIKIKRVYHRNNPIFEHLYLGMPWTECDYMIGINTCVPLYQQLKEAYPNEIVAVNAMYTHGLIAIISTKTRYGGFAKAVGMRALTTPHGLGYCKMVIVVDEDVDPFNLPQVMWA…
salicylate_degradation_III	na	P94404	bsdB	4.1.1.91	salicylate decarboxylase	experimental	Bacillus subtilis	MKAEFKRKGGGKVKLVVGMTGATGAIFGVRLLQWLKAAGVETHLVVSPWANVTIKHETGYTLQEVEQLATYTYSHKDQAAAISSGSFDTDGMIVAPCSMKSLASIRTGMADNLLTRAADVMLKERKKLVLLTRETPLNQIHLENMLALTKMGTIILPPMPAFYNRPRSLEEMVDHIVFRTLDQFGIRLPEAKRWNGIEKQKGGA
salicylate_degradation_Iva	G-12231	Q7X279	sdgA	No EC#	salicylyl-AMP ligase, salicylyl-CoA synthase	experimental	Streptomyces sp. WA46	MTREGFVPWPKEAADRYREAGYWRGRPLGSYLHEWAETYGDTVAVVDGDTRLTYRQLVDRADGLACRLLDSGLNPGDAMLVQLPNGWEFVTLTLACLRAGIAPVMAMPAHRGHELRYLAAHAEVTSIAVPDRLGDFDHQALGREVAEDTPSVGLLLVAGGTVGTDATDLRALAEPADDPVTARARLDRIAPDSGDIAVFLLSGGTTGLPKLITRTHDDYEYNARRSAEVCGLDSDSVYLVALPAGHNFPLACPGILGTLMNGGRVVLARTPEPGKVLPLMAAEGVTATAAVPAVVQRWIDAVASGRHPAPPALRLLQVGGARLAPEVARRAEPVLGGTLQQVFGMAEGLLNYTRPDDPDDIKIETQGRPMCPDDEILVVDASDNPVPPGEMGALLTRGP…
salicylate_degradation_Ivb	G-12234	Q7X280	sdgB	No EC#	salicylyl-CoA synthase	experimental	Streptomyces sp. WA46	MTALDLLFAPRAIAVLGASATPGKLGAAMADSLASFPGPVMKVNSGRPDPDRGFFPSVGEAAAAHGITPDLVVSCIPAAVTADALREAAAVGARAALVCAGGFAEAGGDGALHQHALAEVVRDTGIRVLGPNTSGFLAPHRRLTASFVPGAPDLERGPVAVVAASGGVNHALAFALAEAGVGLRLGVGLGNSLDVTQADVLDHLAEDDGVRAVALHVETAAEGRRLTEAVRRLTDRVPVVALVVGRSDIGDFARSHTGALATSWRVTRTALRQAGAVLVDDERDLVDAVTALSRVRLPANPRPGIGLVTAQAGPGLLLTDDLRSHGIQVPPLAERTVKELRELLPALTYLNNPVDTGRPSPALTQVVERVSEDPGIDLTAVYGLLEPTAVDLPAALTAA…
salicylate_degradation_Ivc	G-12237	Q7X281	sdgC	No EC#	salicylyl-CoA 5-hydroxylase	experimental	Streptomyces sp. WA46	MKVACIGAGPGGLFFATLLKRSRPDAEVVVFERNRPDDTFGFGVVFSDATLDAIDAADPVLSEALEKHGRHWDDIEVRVHGERERVGGMGMAAVVRKTLLSLLQERARAEGVQMRFQDEVRDPAELDDFDLVVVCDGANSRFRTLFADDFGPTAEVASAKFIWFGTTYMFDGLTFVHQDGPHGVFAAHAYPISDSLSTFIVETDADSWARAGLDAFDPATPLGMSDEKTKSYLEDLFRAQIDGHPLVGNNSRWANFATRRARSWRSGKWVLLGDAAHTAHFSVGSGTKMAMEDAVALAETLGEASRSVPEALDLYEERRRPKVERIQNSARPSLSWWEHFGRYVRSFDAPTQFAFHFLTRSIPRGKLAVRDAAYVDRVDGWWLRHHEAGPLKTPFRVGP…
salicylate_degradation_Ivd	G-12238	Q7X284	sdgD	1.13.11.4	gentisate 1,2-dioxygenase	experimental	Streptomyces sp. WA46	MTDTTSEQTERKLLDELYADFEDAGLIPLWTQVDGLMPMSPQPAAVPHLWRWAELLPIAQRSGELVPVGRGGERRAMALSNPGFPGLPYATPTLWTAIQYLGPREVAPSHRHSQGAFRFVVEGEGVWTNVDGDAVAMRRGDLLLTPSWAFHEHQNVTDEPMAWLDGLDIPLVSKLDAGFFEFGPDELSTRETPERSRGERLWGHPGLRPIGRPDQPNSPLNAYRWEHTDAALTAQLELEQEGVPGVLEPGHAGVRFSNPTTGRDALVTMRTEMRRLRAGTRTAPVRTVGSAIWQVFEGEAVARVGDKVFEIAKGDLFVVPSWCEVSLSARTQVDLFRFSDEPVYEALGLARTSRGEHK
salicylate_degradation_V	G-12243	Q67FT0	AY323951	1.13.11.-	salicylate 1,2-dioxygenase	experimental	Pseudaminobacter salicylatoxidans BN12	MQNEKLDHESVTQAMQPKDTPELRALYKSFEEESIIPLWTQLGDLMPIHPKSKAVPHVWKWSTLLRLARKSGELVPVGRGGERRALGLANPGLGGNAYISPTMWAGIQYLGPRETAPEHRHSQNAFRFVVEGEGVWTVVNGDPVRMSRGDLLLTPGWCFHGHHNDTDQPMAWIDGLDIPFSQQMDVGFFEFGSDRVTDYATPNFSRGERLWCHPGLRPLSGLQNTVASPIGAYRWEFTDRALTEQLLLEDEGQPATVAPGHAAIRYVNPTTGGDVMPTLRCEFHRLRAGTETATRNEVGSTVFQVFEGAGAVVMNGETTKLEKGDMFVVPSWVPWSLQAETQFDLFRFSDAPIMEALSFMRTKIEGQK

## Sheet: Sheet2
Pathway	Gene name	Enzymatic activity	N1	N2	M2	M3	L2	S. lydicus 31975	S.lydicus 25470	S. lydicus Actinovate	Streptomyces coelicolor M145
Salicylate degradation I	salA	salicylate 1-hydroxylase	25 (75)	27 (75)	33 (89)	27 (80)	31 (75)	28 (32)	28 (80)	28 (85)	29 (81)
Salicylate degradation I	nahW	salicylate hydroxylase	29 (91)	29 (95)	34 (96)	30 (75)	32 (82)	30 (85)	29 (82)	30 (66)	39 (77)
Salicylate degradation I	nahG	salicylate hydroxylase	30 (54)	28 (80)	33 (95)	26 (88)	32 (83)	28 (90)	27 (83)	26 (83)	31 (89)
Salicylate degradation II	nagG	salicylate-5-hydroxylase	29 (46)	27 (48)	29 (50)	26 (43)	31 (48)	27 (66)	27 (47)	27 (47)	27 (36)
Salicylate degradation II	nagH	salicylate-5-hydroxylase	38 (29)	36 (27)	23 (39)	45 (19)	50 (13)	50 (21)	28 (56)	32 (26)	29 (34)
Salicylate degradation III	sdc	salicylate decarboxylase	22 (84)	25 (73)	29 (96)	21 (92)	29 (18)	24 (54)	28 (86)	25 (48)	24 (89)
Salicylate degradation III	bsdD	salicylate decarboxylase	33 (84)	44 (33)	36 (48)	38 (42)	37 (40)	43 (32)	34 (58)	52 (33)	46 (34)
Salicylate degradation III	bsdC	salicylate decarboxylase	37 (88)	33 (84)	33 (84)	33 (84)	32 (84)	33 (84)	33 (84)	33 (84)	32 (84)
Salicylate degradation III	bsdB	salicylate decarboxylase	30 (28)	34 (90)	32 (90)	34 (88)	34 (90)	32 (92)	32 (97)	32 (93)	35 (88)
Salicylate degradation IVa	sdgA	salicylyl-CoA ligase	50 (96)	47 (96)	33 (92)	48 (97)	31 (91)	32 (88)	32 (89)	47 (96)	50 (96)
Salicylate degradation IVb	sdgB	salicylyl-CoA synthase	31 (75)	33 (96)	33 (97)	32 (83)	32 (97)	33 (97)	34 (97)	33 (97)	33 (97)
Salicylate degradation IVc	sdgC	salicylyl-CoA 5-hydroxylase	26 (44)	42 (76)	44 (80)	39 (80)	42 (80)	41 (81)	40 (81)	42 (81)	42 (81)
Salicylate degradation IVd	sdgD	gentisate 1,2-dioxygenase	30 (21)	58 (95)	30 (38)	29 (24)	26 (43)	29 (24)	34 (89)	34 (89)	27 (31)
Salicylate degradation V	AY323951	salicylate 1,2-dioxygenase	39 (8)	57 (69)	27 (55)	30 (11)	29 (21)	41 (7)	30 (64)	31 (60)	29 (21)
